# Supplementary material for: Neurofilament Light Chain Levels in Serum and Cerebrospinal Fluid Do Not Correlate with Survival Times in Patients with Prion Disease
Source: Biomolecules. 2024 Dec 25;15(1):8. doi: 10.3390/biom15010008 (PMC11760854; doi:10.3390/biom15010008)
Supplement: Supplementary file 1 [file biomolecules-15-00008-s001.zip]

Archive with 1 entries (1 files):
- biomolecules-3295531-supplementary.pdf
